# Supplementary material for: Influence of Ecological Zones and Honey Bee Morphometric Traits on the Physicochemical Properties of Honey in Kazakhstan
Source: Foods. 2026 Jul 10;15(14):2454. doi: 10.3390/foods15142454 (PMC13408582; doi:10.3390/foods15142454)
Supplement: Supplementary file 1 [file foods-15-02454-s001.zip]

Archive with 1 entries (1 files):
- foods-4380746-supplementary.pdf
